# Supplementary material for: Multi-Omics of Familial Thoracic Aortic Aneurysm and Dissection: Calcium Transport Impairment Predisposes Aortas to Dissection
Source: Int J Mol Sci. 2023 Oct 16;24(20):15213. doi: 10.3390/ijms242015213 (PMC10607035; doi:10.3390/ijms242015213)
Supplement: Supplementary file 1 [file ijms-24-15213-s001.zip]

Archive with 1 entries (1 files):
- ijms-2639646-supplementary.pdf
